# Supplementary material for: DeltaMSI: artificial intelligence-based modeling of microsatellite instability scoring on next-generation sequencing data
Source: BMC Bioinformatics. 2023 Mar 1;24:73. doi: 10.1186/s12859-023-05186-3 (PMC9976396; doi:10.1186/s12859-023-05186-3)
Supplement: Supplementary file 1 — Additional file 1. Implementation pseudocode DeltaMSI. [file 12859_2023_5186_MOESM1_ESM.txt]

Function create_sample_profile(bam_file, loci_list)
	for loci in loci_list
		read all reads from bam_file that overlap loci coordinates
		remove duplicate reads
		remove low quality reads
		If read depth greater then or equal to 30
			create length-depth_profile for sample and loci
			remove lengths with depth 1
			normalize length-depth_profile
		Endif
	Endfor
	return length-depth_profile
	
Function calculate_sample_score(sample_profile, loci_list, Logistic Regression models, Support Vector Classifier models)
	for loci in loci_list
		if loci in sample_profile
			add 1 to loci_sample_count
			if unstable according Logistic Regression model and Support Vector Classifier model for that loci
				add 1 to unstable_combination_voting_model_count
			Endif
		Endif
	Endfor
	sample_score = unstable_combination_voting_model_count divided by loci_sample_count
	return sample_score
	
Function create_model(bam_list, loci_bed_file, ihc_file)
	read loci_bed_file to loci_list
	read ihc_file to ihc_list
	for bam_file in bam_list
		Call create_sample_profile(bam_file, loci_list)
	Endfor
	for loci in loci_list
		if loci occures in more then 75% of the samples
			save loci in filtered_loci_list
		Endif
	Endfor
	split dataset in train (70%) and test (30%) based on ihc_list
	for sample in train and test dataset
		if less then 75% of filtered_loci_list in sample
			remove sample from dataset
		Endif
	Endfor
	create 3-fold dataset from train dataset
	for loci in filtered_loci_list
		for Logistic Regression and Support Vector Classifier
			hyperparameter tune using 3-fold dataset
			train optimal model using train dataset
			calculate AUC using test dataset
		Endfor
		if AUC of both models is bigger then 0.60
			keep loci and models for final evaluation
		Endif
	Endfor
	for sample_profile in test dataset
		call calculate_sample_score(sample_profile, filtered_loci_list, Logistic Regression models, Support Vector Classifier models)
	Endfor
	determine cutoffs on test dataset sample scores
	write filtered_loci_list, Logistic Regression models, Support Vector Classifier models and cutoffs to deltamsi_models_file
	
Function predict_sample(bam_file, deltamsi_models_file)
	read deltamsi_models_file
	get loci_list from deltamsi_models_file
	get Logistic Regression models from deltamsi_models_file
	get Support Vector Classirier models from deltamsi_models_file
	call create_sample_profile(bam_file, loci_list)
	call calculate_sample_score(sample_profile_list, filtered_loci_list, Logistic Regression models, Support Vector Classifier models)
	write outcome to file
